# Supplementary material for: Candidate genes for migration do not distinguish migratory and non-migratory birds
Source: J Comp Physiol A Neuroethol Sens Neural Behav Physiol. 2017 Jun 5;203(6):383–97. doi: 10.1007/s00359-017-1184-6 (PMC5522501; doi:10.1007/s00359-017-1184-6)
Supplement: Supplementary file 5 — Table S1 Reference information for all avian species included in the cross-species comparison. NCBI ID reference is included if available. Breeding latitude is stated as degrees from equator. Migratory distance calculated as kilometres between breeding and wintering grounds (only for migratory species). Category is a classification into 0: completely non-migratory (resident), 1: partial migratory/dispersive, 2: obligate migratory species. Distance and breeding latitude obtained following an approach explained in Delmore et al. 2015b (XLS 42 kb) [file 359_2017_1184_MOESM5_ESM.xls]

## Sheet: Table S1
ID	NCBI Id	Annotation	Common name	Scientific name	Order	phenotype classes	mig/resident	breeding latitude	Migratory distance (km)
1	GCF_000699105.1	Y	Adelie Penguin	Pygoscelis adeliae	Sphenisciformes	1
2	GCF_000691975.1	Y	American Crow	Corvus brachyrhynchos	Passeriformes	2	M	52.7283	1449.68
3	GCA_000687265.1	Y	American Flamingo	Phoenicopterus ruber	Phoenicopteriformes	1
4	GCF_000699085.1	Y	Anna’s Hummingbird	Calypte anna	Trochiliformes	0	R
5	GCF_000534875.1	N	Atlantic canary	Serinus canaria	Passeriformes	0	R
6	GCF_000737465.1	Y	Bald Eagle	Haliaeetus leucocephalus	Accipitriformes	1		57.2533	2196.11
7	GCF_000703405.1	Y	Bar-tailed Trogon	Apaloderma vittatum	Trogoniformes	0	R
8	GCF_000687205.1	Y	Barn Owl	Tyto alba	Strigiformes	0	R
9	X	N	Blackcap	Sylvia atricapilla	Passeriformes	2	M	44.4023	3365.93
10	GCA_001420675.1	N	Blue fronted amazon	Amazona aestiva	Psittaciformes	0	R
11	GCF_000695765.1	Y	Brown Mesite	Mesitornis unicolor	Mesithorniformes	0	R
12	GCF_000691845.1	Y	Carmine Bee-eater	Merops nubicoides	Coraciiformes	2	M	-15.6018	1843.26
13	GCF_000002315.4	Y	Chicken	Gallus gallus	Galliformes	0	R
14	GCF_000747805.1	Y	Chimney Swift	Chaetura pelagica	Apodiformes	2	M	40.9011	5212.8
15	GCF_000700745.1	Y	Chuck-will’s-widow	Antrostomus carolinensis	Caprimulgiformes	2	M	34.276	2244.24
16	GCF_000247815.1	Y	Collared flycatcher	Ficedulla albicolis	Passeriformes	2	M	50.0095	7141.16
17	GCF_000709325.1	Y	Common Cuckoo	Cuculus canorus	Cuculiformes	2	M	50.7007	8342.2
18	GCF_000698965.1	Y	Common Ostrich	Struthio camelus	Struthioniformes	0	R
19	GCF_001447265.1	Y	Common Starling	Sturnus vulgaris	Passeriformes	2	M
20	GCF_000708225.1	Y	Crested Ibis	Nipponia nippon	Ciconiformes	0	R
21	GCF_000691785.1	Y	Cuckoo Roller	Leptosomus discolor	Leptosiformes (Coraciiformes)	0	R
22	GCF_000687375.1	Y	Dalmatian Pelican	Pelecanus crispus	Pelecaniformes	1		49.3978	2430.7
23	GCF_000699005.1	Y	Downy Woodpecker	Picoides pubescens	Piciformes	0	R
24	GCF_000699145.1	Y	Emperor Penguin	Aptenodytes forsteri	Sphenisciformes	1
25	GCF_000766835.1	N	Golden eagle	Aquila chrysaetos	Accipitriformes	1		60.7155	2506.95
26	GCF_000692015.1	Y	Golden-collared Manakin	Manacus vitellinus	Passeriformes	0	R
27	GCF_000708925.1	Y	Great Cormorant	Phalacrocorax carbo	Suliformes	1		48.9934	5823.88
28	GCF_001522545.1	Y	Great tit	Parus major	Passeriformes	0	R
29	GCA_000699545.1	Y	Great-crested Grebe	Podiceps cristatus	Podicipediformes	1		49.0929	4430.39
30	X	N	Greeenish Warbler	Phylloscopus trochiloides	Passeriformes	2	M	44.4023	3365.93
31	GCF_000709895.1	Y	Grey-crowned Crane	Balearica regulorum	Gruiformes	0	R
32	GCF_000331425.1	Y	Ground tit	Pseudopodoceps humilis	Passeriformes	0	R
33	GCF_000692075.1	Y	Hoatzin	Opisthocomus hoazin	Opisthocomiformes	0	R
34	GCF_000738735.1	Y	Hooded crow	Corvus cornix	Passeriformes	1		63.4437	3623.51
35	GCF_001577835.1	N	Japanese quail	Coturnix japonica	Galliformes	0	R
36	GCF_000696875.1	Y	Kea	Nestor notabilis	Psittaciformes	0	R
37	GCF_000708025.1	Y	Killdeer	Charadrius vociferus	Charadriifores	1		51.7341	4741.39
38	GCF_001039765.1	Y	Kiwi bird	Apterix australis mantelli	Apterigiformes	0	R
39	GCF_000687185.1	Y	Little Egret	Egretta garzetta	Pelecaniformes	1
40	GCF_000695195.1	Y	MacQueen's Bustard	Chlamydotis macqueenii	Otidiformes	1		43.6251	1728.09
41	GCF_000277835.1	Y	Medium Ground-finch	Geospiza fortis	Passeriformes	0	R
42	GCA_000599465.1	N	Northern bobwhite	Colinus virginianus	Galliformes	0	R
43	GCF_000690835.1	Y	Northern Fulmar	Fulmarus glacialis	Procellariformes	1
44	GCF_000355885.1	Y	Peking Duck	Anas platyrhynchos	Anseriformes	1		55.3962	3447.87
45	GCF_000337955.1	Y	Peregrine Falcon	Falco peregrinus	Falconiformes	1		60.8331	7458.83
46	GCF_000337935.1	Y	Pigeon	Columba livia	Columbiformes	1
47	GCA_000332375.1	N	Puerto-Rico-Amazone	Amazona vittata	Psittaciformes	0	R
48	GCF_000709365.1	Y	Red-crested Turaco	Tauraco erythrolophus	Musophagiformes	0	R
49	GCF_000690535.1	Y	Red-legged Seriema	Cariama cristata	Cariaformes	0	R
50	GCF_000690875.1	Y	Red-throated Loon	Gavia stellata	Gaviiformes	2	M	62.1643	2334.64
51	GCF_000710305.1	Y	Rhinoceros Hornbill	Buceros rhinoceros	Bucerotiformes	0	R
52	GCF_000695815.1	Y	Rifleman	Acanthisitta chloris	Passeriformes	0	R
53	GCF_001431845.1	N	Ruff	Calidris pugnax	Charadriifores	2	M	60.3246	7905
54	GCF_000337975.1	Y	Saker falcon	Falco cherrug	Falconiformes	1		48.8851	3974.46
55	GCA_000400695.1	Y	Scarlet Macaw	Ara macao	Psittaciformes	0	R
56	GCA_000332375.1	Y	Silvereye	Zosterops lateralis	Passeriformes	2	M
57	GCF_000690715.1	Y	Speckled Mousebird	Colius striatus	Coliiformes	0	R
58	X	N	European Stonechat	Saxicola rubicola	Passeriformes	2	M	44.4023	3365.93
59	GCF_000690775.1	Y	Sunbittern	Eurypyga helias	Eurypygiformes	0	R
60	X	N	Swainsons thrush	Cathartus ustulatus	Passeriformes	2	M	44.4023	3365.93
61	GCF_000971095.1	Y	Swan goose	Anser cygnoides	Anseriformes	1		49.8043	2067.02
62	GCF_000146605.2	Y	Turkey	Meleagris gallopavo	Galliformes	0	R
63	GCA_000699945.1	N	Turkey Vulture	Cathartes aura	Cathartiformes	2	M	41.7153	6405.52
64	GCF_000385455.1	Y	White-throated Sparrow	Zonotrichia albicollis	Passeriformes	2	M	53.9931	2099.29
65	GCF_000691405.1	Y	White-tailed Eagle	Haliaeetus albicilla	Accipitriformes	1		55.5167	4917.95
66	GCF_000687285.1	Y	White-tailed Tropicbird	Phaeton lepturus	Pelecaniformes	1		-15.7861	11530
67	GCF_000705375.1	Y	White-throated Tinamou	Tinamus guttatus	Tinamiformes	0	R
68	X	N	Willow warblers	Phylloscopus trochilus	Passeriformes	2	M	44.4023	3365.93
69	GCF_000699245.1	Y	Yellow-throated Sandgrouse	Pterocles gutturalis	Pterocidiformes	1
70	GCF_000151805.1	Y	Zebra Finch	Taeniopygia guttata	Passeriformes	0	R
